# Supplementary material for: Dynamical modeling predicts an inflammation-inducible CXCR7+ B cell precursor with potential implications in lymphoid blockage pathologies
Source: PeerJ. 2020 Sep 29;8:e9902. doi: 10.7717/peerj.9902 (PMC7531334; doi:10.7717/peerj.9902)
Supplement: Supplemental Information 2 [file peerj-08-9902-s005.txt]

targets	factors
Flt3L	Flt3L
Il7	Il7
BCR	Spi1 & Tcf3 & Irf4 & !STAT5 & ((Ebf1 & Foxo1 & !(SLP65 | NFkB)) | BCR)
VCAM1_VLA4	(Spi1 | Spi1_2) & !(Ikzf1 & Irf4 & !STAT5)
preBCR	Ebf1 & !(Ikzf1 & Irf4 & !STAT5) & ((Ebf1 & Foxo1 & !(SLP65 | NFkB))|preBCR)
Csf1r	Spi1_2 & !Pax5
Cxcr4	Tcf3 & (!Gfi1 | (Flt3 & Flt3L) | Irf4) & !Cxcr7
Cxcr7	NFkB & !Irf4
Flt3	Ikzf1 & Spi1 & !Pax5
Il7r	Spi1 & Foxo1 & ((Flt3 & Flt3L) | (STAT5 & Ebf1)) & !(Cebpa | Irf4)
STAT5	(Il7r & Il7) & VCAM1_VLA4 & !SLP65
PI3KIA	(preBCR | (VCAM1_VLA4 & Cxcr4) | Cxcr7) & !SLP65 & (!Cebpa | STAT5)
NFkB	SLP65 | (Ebf1 & Foxo1 & !(SLP65 | NFkB))
SLP65	preBCR & (Foxo1 | Pax5)
Cebpa	(Spi1 | Runx1) & (!(Ebf1 | Foxo1 | Ikzf1) | Spi1_2)
Ebf1	Tcf3 & Runx1 & ((STAT5 & Foxo1) | (Spi1 & Pax5 & Ebf1)) & !Cebpa
Egr1	(Spi1 & !Gfi1) | Spi1_2 | Pax5
Foxo1	(Tcf3 | Ebf1) & (!PI3KIA | !NFkB | SLP65) & !Cebpa
Gfi1	(Ikzf1 | Cebpa) & (!(Egr1 | Gfi1) | Ebf1)
Ikzf1	(Runx1 & Spi1 & !Cebpa) | Irf4
Irf4	(NFkB | Ebf1) & !((Flt3 & Flt3L) | STAT5)
Pax5	Spi1 & (STAT5 | (Ebf1 & Foxo1 & Irf4)) & !Cebpa
Spi1	Runx1 & ((Gfi1 | Tcf3) | (Spi1 & Ikzf1)) & !(Cebpa)
Spi1_2	Runx1 & (!(Gfi1 | Tcf3) | (Spi1_2 & !Ikzf1))
Tcf3	(Ikzf1 | Spi1 | Pax5) & (Tcf3 | Gfi1 | Ebf1)
Runx1	(Spi1 | Spi1_2) & (Runx1 | Ikzf1)
